# Supplementary material for: Dual Costimulatory and Coinhibitory Targeting with a Hybrid Fusion Protein as an Immunomodulatory Therapy in Lupus Nephritis Mice Models
Source: Int J Mol Sci. 2022 Jul 29;23(15):8411. doi: 10.3390/ijms23158411 (PMC9369380; doi:10.3390/ijms23158411)
Supplement: Supplementary file 1 [file ijms-23-08411-s001.zip]

Archive with 1 entries (1 files):
- ijms-1812856-supplementary.pdf
